# Supplementary material for: Development of an in-house, one-step RT-qPCR mix and optimized MS2 detection primers for hepatitis A virus and norovirus detection in berries
Source: MethodsX. 2025 Nov 1;15:103703. doi: 10.1016/j.mex.2025.103703 (PMC12648481; doi:10.1016/j.mex.2025.103703)
Supplement: Supplementary file 1 [file mmc1.zip]

Archive with 1 entries (1 files):
- mmc1.XLSB
